# Supplementary material for: Prediction Model for POstoperative atriaL fibrillAtion in caRdIac Surgery: The POLARIS Score
Source: J Clin Med. 2025 Jan 20;14(2):650. doi: 10.3390/jcm14020650 (PMC11765713; doi:10.3390/jcm14020650)
Supplement: Supplementary file 1 [file jcm-14-00650-s001.zip]

Archive with 1 entries (1 files):
- jcm-3414249-supplementary.pdf
